# Supplementary material for: New European records of Ditomyiamacroptera Winnertz (Diptera: Ditomyiidae) with notes on its distribution
Source: Biodivers Data J. 2018 Apr 24;6:e24857. doi: 10.3897/BDJ.6.e24857 (PMC12076208; doi:10.3897/BDJ.6.e24857)
Supplement: XML Treatment for Ditomyia macroptera [file BDJ.6.e24857-treatment1.xml]

<!DOCTYPE tp:taxon-treatment
  PUBLIC "-//TaxonX//DTD Taxonomic Treatment Publishing DTD v0 20100105//EN" "tax-treatment-NSO.dtd">
<tp:taxon-treatment xmlns:tp="http://www.plazi.org/taxpub"><tp:treatment-meta><mixed-citation publication-type="journal"><person-group><name><surname>Kurina</surname><given-names>Olavi</given-names></name><name><surname>Chandler</surname><given-names>Peter</given-names></name></person-group><article-title>New European records of <italic><tp:taxon-name><tp:taxon-name-part taxon-name-part-type="genus" reg="Ditomyia">Ditomyia</tp:taxon-name-part><tp:taxon-name-part taxon-name-part-type="species" reg="macroptera">macroptera</tp:taxon-name-part></tp:taxon-name></italic> Winnertz (<tp:taxon-name><tp:taxon-name-part taxon-name-part-type="order">Diptera</tp:taxon-name-part></tp:taxon-name>: <tp:taxon-name><tp:taxon-name-part taxon-name-part-type="family">Ditomyiidae</tp:taxon-name-part></tp:taxon-name>) with notes on its distribution</article-title><source>Biodivers Data J</source><day>24</day><month>04</month><year>2018</year><volume>6</volume><pub-id pub-id-type="doi">10.3897/BDJ.6.e24857</pub-id></mixed-citation></tp:treatment-meta><tp:nomenclature><tp:taxon-name>
            <object-id xmlns:xlink="http://www.w3.org/1999/xlink" content-type="arpha" xlink:type="simple">38A8A92A-96E9-5655-A89B-3E361082D42E</object-id>
            <tp:taxon-name-part taxon-name-part-type="genus">Ditomyia</tp:taxon-name-part>
            <tp:taxon-name-part taxon-name-part-type="species">macroptera</tp:taxon-name-part>
          </tp:taxon-name><tp:taxon-authority>(Winnertz, 1852)</tp:taxon-authority></tp:nomenclature><tp:treatment-sec sec-type="materials"><title>Materials</title><list list-type="alpha-lower" list-content="occurrences"><list-item><p><bold>Type status:</bold> <named-content xmlns:xlink="http://www.w3.org/1999/xlink" content-type="dwc:typeStatus" xlink:type="simple">Other material</named-content>. <bold>Occurrence:</bold> recordedBy: <named-content xmlns:xlink="http://www.w3.org/1999/xlink" content-type="dwc:recordedBy" xlink:type="simple">Urmas Jürivete</named-content>; individualCount: <named-content xmlns:xlink="http://www.w3.org/1999/xlink" content-type="dwc:individualCount" xlink:type="simple">1 male 2 females</named-content>; <bold>Taxon:</bold> scientificName: <named-content xmlns:xlink="http://www.w3.org/1999/xlink" content-type="dwc:scientificName" xlink:type="simple"><italic><tp:taxon-name><tp:taxon-name-part taxon-name-part-type="genus" reg="Ditomyia">Ditomyia</tp:taxon-name-part><tp:taxon-name-part taxon-name-part-type="species" reg="macroptera">macroptera</tp:taxon-name-part></tp:taxon-name></italic> (Winnertz, 1852)</named-content>; <bold>Location:</bold> country: <named-content xmlns:xlink="http://www.w3.org/1999/xlink" content-type="dwc:country" xlink:type="simple">Bulgaria</named-content>; countryCode: <named-content xmlns:xlink="http://www.w3.org/1999/xlink" content-type="dwc:countryCode" xlink:type="simple">Bulgaria/BG</named-content>; stateProvince: <named-content xmlns:xlink="http://www.w3.org/1999/xlink" content-type="dwc:stateProvince" xlink:type="simple">Blagoevgrad</named-content>; municipality: <named-content xmlns:xlink="http://www.w3.org/1999/xlink" content-type="dwc:municipality" xlink:type="simple">Strumyani</named-content>; locality: <named-content xmlns:xlink="http://www.w3.org/1999/xlink" content-type="dwc:locality" xlink:type="simple">Ilindentsi, old orchard</named-content>; verbatimCoordinates: <named-content xmlns:xlink="http://www.w3.org/1999/xlink" content-type="dwc:verbatimCoordinates" xlink:type="simple"><named-content content-type="dwc:verbatimCoordinates" xlink:type="simple">41°39"N, 23°14"E</named-content></named-content>; coordinatePrecision: <named-content xmlns:xlink="http://www.w3.org/1999/xlink" content-type="dwc:coordinatePrecision" xlink:type="simple">0.01667</named-content>; <bold>Identification:</bold> identifiedBy: <named-content xmlns:xlink="http://www.w3.org/1999/xlink" content-type="dwc:identifiedBy" xlink:type="simple">Olavi Kurina</named-content>; <bold>Event:</bold> samplingProtocol: <named-content xmlns:xlink="http://www.w3.org/1999/xlink" content-type="dwc:samplingProtocol" xlink:type="simple">reared</named-content>; eventDate: <named-content xmlns:xlink="http://www.w3.org/1999/xlink" content-type="dwc:eventDate" xlink:type="simple">2014-04-25/2014-05-05</named-content>; eventRemarks: <named-content xmlns:xlink="http://www.w3.org/1999/xlink" content-type="dwc:eventRemarks" xlink:type="simple">reared from<italic> <tp:taxon-name><tp:taxon-name-part taxon-name-part-type="genus" reg="Phellinus">Phellinus</tp:taxon-name-part><tp:taxon-name-part taxon-name-part-type="species" reg="alni">alni</tp:taxon-name-part></tp:taxon-name></italic>, coll 25.04.2014, emerged 05.05.2014</named-content>; <bold>Record Level:</bold> collectionCode: <named-content xmlns:xlink="http://www.w3.org/1999/xlink" content-type="dwc:collectionCode" xlink:type="simple">IZBE</named-content>; basisOfRecord: <named-content xmlns:xlink="http://www.w3.org/1999/xlink" content-type="dwc:basisOfRecord" xlink:type="simple">PreservedSpecimen</named-content></p></list-item><list-item><p><bold>Type status:</bold> <named-content xmlns:xlink="http://www.w3.org/1999/xlink" content-type="dwc:typeStatus" xlink:type="simple">Other material</named-content>. <bold>Occurrence:</bold> recordedBy: <named-content xmlns:xlink="http://www.w3.org/1999/xlink" content-type="dwc:recordedBy" xlink:type="simple">Phil Withers</named-content>; individualCount: <named-content xmlns:xlink="http://www.w3.org/1999/xlink" content-type="dwc:individualCount" xlink:type="simple">1 male</named-content>; <bold>Taxon:</bold> scientificName: <named-content xmlns:xlink="http://www.w3.org/1999/xlink" content-type="dwc:scientificName" xlink:type="simple"><italic><tp:taxon-name><tp:taxon-name-part taxon-name-part-type="genus" reg="Ditomyia">Ditomyia</tp:taxon-name-part><tp:taxon-name-part taxon-name-part-type="species" reg="macroptera">macroptera</tp:taxon-name-part></tp:taxon-name></italic> (Winnertz, 1852)</named-content>; <bold>Location:</bold> country: <named-content xmlns:xlink="http://www.w3.org/1999/xlink" content-type="dwc:country" xlink:type="simple">France</named-content>; countryCode: <named-content xmlns:xlink="http://www.w3.org/1999/xlink" content-type="dwc:countryCode" xlink:type="simple">France/FR</named-content>; stateProvince: <named-content xmlns:xlink="http://www.w3.org/1999/xlink" content-type="dwc:stateProvince" xlink:type="simple">Bourgogne-Franche-Comté</named-content>; municipality: <named-content xmlns:xlink="http://www.w3.org/1999/xlink" content-type="dwc:municipality" xlink:type="simple">Doubs</named-content>; locality: <named-content xmlns:xlink="http://www.w3.org/1999/xlink" content-type="dwc:locality" xlink:type="simple">Lac de Remoray, bas marais du Crossat</named-content>; <bold>Identification:</bold> identifiedBy: <named-content xmlns:xlink="http://www.w3.org/1999/xlink" content-type="dwc:identifiedBy" xlink:type="simple">Peter Chandler</named-content>; <bold>Event:</bold> samplingProtocol: <named-content xmlns:xlink="http://www.w3.org/1999/xlink" content-type="dwc:samplingProtocol" xlink:type="simple">Malaise trap</named-content>; eventDate: <named-content xmlns:xlink="http://www.w3.org/1999/xlink" content-type="dwc:eventDate" xlink:type="simple">2011-04-26</named-content>; eventRemarks: <named-content xmlns:xlink="http://www.w3.org/1999/xlink" content-type="dwc:eventRemarks" xlink:type="simple">ex Malaise trap No 9</named-content>; <bold>Record Level:</bold> collectionCode: <named-content xmlns:xlink="http://www.w3.org/1999/xlink" content-type="dwc:collectionCode" xlink:type="simple">CPCM</named-content>; basisOfRecord: <named-content xmlns:xlink="http://www.w3.org/1999/xlink" content-type="dwc:basisOfRecord" xlink:type="simple">PreservedSpecimen</named-content></p></list-item><list-item><p><bold>Type status:</bold> <named-content xmlns:xlink="http://www.w3.org/1999/xlink" content-type="dwc:typeStatus" xlink:type="simple">Other material</named-content>. <bold>Occurrence:</bold> recordedBy: <named-content xmlns:xlink="http://www.w3.org/1999/xlink" content-type="dwc:recordedBy" xlink:type="simple">Phil Withers</named-content>; individualCount: <named-content xmlns:xlink="http://www.w3.org/1999/xlink" content-type="dwc:individualCount" xlink:type="simple">1 female</named-content>; <bold>Taxon:</bold> scientificName: <named-content xmlns:xlink="http://www.w3.org/1999/xlink" content-type="dwc:scientificName" xlink:type="simple"><italic><tp:taxon-name><tp:taxon-name-part taxon-name-part-type="genus" reg="Ditomyia">Ditomyia</tp:taxon-name-part><tp:taxon-name-part taxon-name-part-type="species" reg="macroptera">macroptera</tp:taxon-name-part></tp:taxon-name></italic> (Winnertz, 1852)</named-content>; <bold>Location:</bold> country: <named-content xmlns:xlink="http://www.w3.org/1999/xlink" content-type="dwc:country" xlink:type="simple">France</named-content>; countryCode: <named-content xmlns:xlink="http://www.w3.org/1999/xlink" content-type="dwc:countryCode" xlink:type="simple">France/FR</named-content>; stateProvince: <named-content xmlns:xlink="http://www.w3.org/1999/xlink" content-type="dwc:stateProvince" xlink:type="simple">Bourgogne-Franche-Comté</named-content>; municipality: <named-content xmlns:xlink="http://www.w3.org/1999/xlink" content-type="dwc:municipality" xlink:type="simple">Doubs</named-content>; locality: <named-content xmlns:xlink="http://www.w3.org/1999/xlink" content-type="dwc:locality" xlink:type="simple">Lac de Remoray, bas marais du Crossat</named-content>; <bold>Identification:</bold> identifiedBy: <named-content xmlns:xlink="http://www.w3.org/1999/xlink" content-type="dwc:identifiedBy" xlink:type="simple">Peter Chandler</named-content>; <bold>Event:</bold> samplingProtocol: <named-content xmlns:xlink="http://www.w3.org/1999/xlink" content-type="dwc:samplingProtocol" xlink:type="simple">Malaise trap</named-content>; eventDate: <named-content xmlns:xlink="http://www.w3.org/1999/xlink" content-type="dwc:eventDate" xlink:type="simple">2011-08-09</named-content>; eventRemarks: <named-content xmlns:xlink="http://www.w3.org/1999/xlink" content-type="dwc:eventRemarks" xlink:type="simple">ex Malaise trap No 10</named-content>; <bold>Record Level:</bold> collectionCode: <named-content xmlns:xlink="http://www.w3.org/1999/xlink" content-type="dwc:collectionCode" xlink:type="simple">CPCM</named-content>; basisOfRecord: <named-content xmlns:xlink="http://www.w3.org/1999/xlink" content-type="dwc:basisOfRecord" xlink:type="simple">PreservedSpecimen</named-content></p></list-item></list></tp:treatment-sec><tp:treatment-sec sec-type="Diagnosis"><title>Diagnosis</title><p>The imago of <italic><tp:taxon-name><tp:taxon-name-part taxon-name-part-type="genus" reg="Ditomyia">D.</tp:taxon-name-part><tp:taxon-name-part taxon-name-part-type="species" reg="macroptera">macroptera</tp:taxon-name-part></tp:taxon-name></italic> (Fig. <xref ref-type="fig" rid="F4191177">1</xref>) is large (up to 8 mm; about 5 mm in <italic><tp:taxon-name><tp:taxon-name-part taxon-name-part-type="genus" reg="Ditomyia">D.</tp:taxon-name-part><tp:taxon-name-part taxon-name-part-type="species" reg="fasciata">fasciata</tp:taxon-name-part></tp:taxon-name></italic>), dark brown to blackish (yellowish-brown in <italic><tp:taxon-name><tp:taxon-name-part taxon-name-part-type="genus" reg="Ditomyia">D.</tp:taxon-name-part><tp:taxon-name-part taxon-name-part-type="species" reg="fasciata">fasciata</tp:taxon-name-part></tp:taxon-name></italic>), while the wings are uniformly smoky (smoky with 2 light transverse bands in <italic><tp:taxon-name><tp:taxon-name-part taxon-name-part-type="genus" reg="Ditomyia">D.</tp:taxon-name-part><tp:taxon-name-part taxon-name-part-type="species" reg="fasciata">fasciata</tp:taxon-name-part></tp:taxon-name></italic>, cf. <xref ref-type="bibr" rid="B4191033">Kurina and Grootaert 2016</xref>: fig. 5A). The male and female terminalia are previously figured by Zaitzev (<xref ref-type="bibr" rid="B4191147">Zaitzev 1978</xref>: fig. 6, <xref ref-type="bibr" rid="B4191157">Zaitzev 1994</xref>: fig. 24-3,7). The male terminalia of the studied specimen from Bulgaria are provided in lateral (Fig. <xref ref-type="fig" rid="F4191177">1</xref>), dorsal and ventral views (Fig. <xref ref-type="fig" rid="F4327950">2</xref>).</p></tp:treatment-sec><tp:treatment-sec sec-type="Conservation"><title>Conservation</title><p>Due to its rarity, <italic><tp:taxon-name><tp:taxon-name-part taxon-name-part-type="genus" reg="Ditomyia">D.</tp:taxon-name-part><tp:taxon-name-part taxon-name-part-type="species" reg="macroptera">macroptera</tp:taxon-name-part></tp:taxon-name></italic> is considered as critically endangered (CR) in the Czech Republic (<xref ref-type="bibr" rid="B4191085">Ševčík 2005</xref>).</p></tp:treatment-sec><tp:treatment-sec sec-type="Biology"><title>Biology</title><p>According to Landrock (<xref ref-type="bibr" rid="B4191043">Landrock 1940</xref>) the species is rare in the mountain forests of Central Europe. This species has only been reared from two very similar species of bracket fungi: <italic><tp:taxon-name><tp:taxon-name-part taxon-name-part-type="genus" reg="Phellinus">Phellinus</tp:taxon-name-part><tp:taxon-name-part taxon-name-part-type="species" reg="igniarius">igniarius</tp:taxon-name-part></tp:taxon-name></italic> (<xref ref-type="bibr" rid="B4191137">Winnertz 1852</xref>) and <italic><tp:taxon-name><tp:taxon-name-part taxon-name-part-type="genus" reg="Phellinus">Ph.</tp:taxon-name-part><tp:taxon-name-part taxon-name-part-type="species" reg="alni">alni</tp:taxon-name-part></tp:taxon-name></italic> (original data).</p></tp:treatment-sec><tp:treatment-sec><!--Section generated to contain objects referenced in tp:taxon-treatment.--><fig id="F4191177" position="float" orientation="portrait"><object-id xmlns:xlink="http://www.w3.org/1999/xlink" content-type="arpha" xlink:type="simple">E43599C3-14EE-5E73-8DD0-0651C03785EF</object-id><object-id xmlns:xlink="http://www.w3.org/1999/xlink" content-type="doi" xlink:type="simple">10.3897/BDJ.6.e24857.figure1</object-id><object-id xmlns:xlink="http://www.w3.org/1999/xlink" content-type="zenodo_dep_id" xlink:type="simple">1239277</object-id><label>Figure 1.</label><caption><p><italic><tp:taxon-name><tp:taxon-name-part taxon-name-part-type="genus" reg="Ditomyia">Ditomyia</tp:taxon-name-part><tp:taxon-name-part taxon-name-part-type="species" reg="macroptera">macroptera</tp:taxon-name-part></tp:taxon-name></italic> Winnertz, male specimen from Bulgaria: general habitus in lateral view (left) and close lateral view of terminalia (right).</p></caption><graphic xmlns:xlink="http://www.w3.org/1999/xlink" xlink:href="bdj-06-e24857-g001.jpg" position="float" id="oo_188569.jpg" orientation="portrait" xlink:type="simple"><uri content-type="original_file" xlink:type="simple">https://binary.pensoft.net/fig/188569</uri></graphic></fig><fig id="F4327950" position="float" orientation="portrait"><object-id xmlns:xlink="http://www.w3.org/1999/xlink" content-type="arpha" xlink:type="simple">F5303DE6-CE7A-5BBB-8B2A-22D5E1113060</object-id><object-id xmlns:xlink="http://www.w3.org/1999/xlink" content-type="doi" xlink:type="simple">10.3897/BDJ.6.e24857.figure2</object-id><object-id xmlns:xlink="http://www.w3.org/1999/xlink" content-type="zenodo_dep_id" xlink:type="simple">1239279</object-id><label>Figure 2.</label><caption><p><italic><tp:taxon-name><tp:taxon-name-part taxon-name-part-type="genus" reg="Ditomyia">Ditomyia</tp:taxon-name-part><tp:taxon-name-part taxon-name-part-type="species" reg="macroptera">macroptera</tp:taxon-name-part></tp:taxon-name></italic> Winnertz, male terminalia: dorsal view (A), ventral view (B). Scale bar 0.2 mm.</p></caption><graphic xmlns:xlink="http://www.w3.org/1999/xlink" xlink:href="bdj-06-e24857-g002.jpg" position="float" id="oo_195951.jpg" orientation="portrait" xlink:type="simple"><uri content-type="original_file" xlink:type="simple">https://binary.pensoft.net/fig/195951</uri></graphic></fig></tp:treatment-sec><ref-list><ref id="B4191033"><element-citation xmlns:xlink="http://www.w3.org/1999/xlink" publication-type="article" xlink:type="simple"><year>2016</year><article-title>Fungus gnats in the Botanical garden Jean Massart on the outskirts of Brussels: 52 new country records and a pictorial atlas of the genera (<tp:taxon-name><tp:taxon-name-part taxon-name-part-type="order">Diptera</tp:taxon-name-part></tp:taxon-name>: <tp:taxon-name><tp:taxon-name-part taxon-name-part-type="superfamily">Sciaroidea</tp:taxon-name-part></tp:taxon-name>)</article-title><source>Belgian Journal of Entomology</source><volume>44</volume><fpage>1</fpage><lpage>34</lpage><uri xlink:type="simple">http://www.srbe-kbve.be/cm/sites/default/files/publications/BJE/bje_44_2016_Kurina_Grootaert.pdf</uri></element-citation></ref><ref id="B4191147"><element-citation xmlns:xlink="http://www.w3.org/1999/xlink" publication-type="article" xlink:type="simple"><year>1978</year><article-title>Flies of the family <tp:taxon-name><tp:taxon-name-part taxon-name-part-type="family">Ditomyiidae</tp:taxon-name-part></tp:taxon-name> (<tp:taxon-name><tp:taxon-name-part taxon-name-part-type="order">Diptera</tp:taxon-name-part></tp:taxon-name>) from the USSR</article-title><source>Entomologitšeskoe Obozrenie</source><volume>57</volume><issue>3</issue><fpage>668</fpage><lpage>676</lpage><comment content-type="language">Russian</comment></element-citation></ref><ref id="B4191157"><element-citation xmlns:xlink="http://www.w3.org/1999/xlink" publication-type="book" xlink:type="simple"><person-group person-group-type="author"><name name-style="western"><surname>Zaitzev</surname><given-names>A. I.</given-names></name></person-group><year>1994</year><source>Fungus gnats of the fauna of Russia and adjacent regions. Part 1</source><publisher-name>Nauka</publisher-name><publisher-loc>Moscow</publisher-loc><size units="page">288</size><comment content-type="language">Russian</comment></element-citation></ref><ref id="B4191085"><element-citation xmlns:xlink="http://www.w3.org/1999/xlink" publication-type="chapter" xlink:type="simple"><year>2005</year><chapter-title>Ditomyiidae</chapter-title><source>Červený seznam ohrožených druhů České republiky. Bezobratlí. Red list of threatened species in the Czech Republic. Invertebrates</source><publisher-name>Agentura ochrany přírody a krajiny ČR</publisher-name><publisher-loc>Praha</publisher-loc><size units="page">250</size></element-citation></ref><ref id="B4191043"><element-citation xmlns:xlink="http://www.w3.org/1999/xlink" publication-type="book" xlink:type="simple"><person-group person-group-type="author"><name name-style="western"><surname>Landrock</surname><given-names>K.</given-names></name></person-group><year>1940</year><source>Zweiflüger oder <tp:taxon-name><tp:taxon-name-part taxon-name-part-type="order">Diptera</tp:taxon-name-part></tp:taxon-name>. VI: Pilzmücken oder <tp:taxon-name><tp:taxon-name-part taxon-name-part-type="family">Fungivoridae</tp:taxon-name-part></tp:taxon-name> (<tp:taxon-name><tp:taxon-name-part taxon-name-part-type="family">Mycetophilidae</tp:taxon-name-part></tp:taxon-name>)</source><edition>Die Tierwelt Deutschlands</edition><volume>38</volume><publisher-name>Verlag von Gustav Fischer</publisher-name><publisher-loc>Jena</publisher-loc><size units="page">166</size></element-citation></ref><ref id="B4191137"><element-citation xmlns:xlink="http://www.w3.org/1999/xlink" publication-type="article" xlink:type="simple"><year>1852</year><article-title>Dipterologisches</article-title><source>Stettiner Entomologische Zeitung</source><volume>13</volume><issue>2</issue><fpage>49</fpage><lpage>58</lpage></element-citation></ref></ref-list></tp:taxon-treatment>
